# Supplementary material for: First record of the genus Tetracona Meyrick (Lepidoptera, Crambidae) from China, with description of a new species
Source: Zookeys. 2020 Jun 16;941:101–5. doi: 10.3897/zookeys.941.49559 (PMC7311512; doi:10.3897/zookeys.941.49559)
Supplement: XML Treatment for Tetracona [file zookeys.941.49559-treatment1.xml]

<!DOCTYPE tp:taxon-treatment
  PUBLIC "-//TaxonX//DTD Taxonomic Treatment Publishing DTD v0 20100105//EN" "tax-treatment-NSO.dtd">
<tp:taxon-treatment xmlns:tp="http://www.plazi.org/taxpub"><tp:treatment-meta><kwd-group><label>Taxon classification</label><kwd><named-content xmlns:xlink="http://www.w3.org/1999/xlink" content-type="kingdom">Animalia</named-content></kwd><kwd><named-content xmlns:xlink="http://www.w3.org/1999/xlink" content-type="order">Lepidoptera</named-content></kwd><kwd><named-content xmlns:xlink="http://www.w3.org/1999/xlink" content-type="family">Crambidae</named-content></kwd></kwd-group><mixed-citation publication-type="journal"><person-group><name><surname>Jie</surname><given-names>Lu-Lan</given-names></name><name><surname>Yang</surname><given-names>Jing-Bo</given-names></name><name><surname>Li</surname><given-names>Wei-Chun</given-names></name></person-group><article-title>First record of the genus <italic><tp:taxon-name><tp:taxon-name-part taxon-name-part-type="genus" reg="Tetracona">Tetracona</tp:taxon-name-part></tp:taxon-name></italic> Meyrick (<tp:taxon-name><tp:taxon-name-part taxon-name-part-type="order">Lepidoptera</tp:taxon-name-part></tp:taxon-name>, <tp:taxon-name><tp:taxon-name-part taxon-name-part-type="family">Crambidae</tp:taxon-name-part></tp:taxon-name>) from China, with description of a new species</article-title><source>Zookeys</source><day>16</day><month>6</month><year>2020</year><volume>941</volume><fpage>101</fpage><lpage>105</lpage><pub-id pub-id-type="doi">10.3897/zookeys.941.49559</pub-id></mixed-citation></tp:treatment-meta><tp:nomenclature><tp:taxon-name><object-id xmlns:xlink="http://www.w3.org/1999/xlink" content-type="arpha" xlink:type="simple">99306ADF-98B2-5BB4-89E1-4DF07501F446</object-id>
            <tp:taxon-name-part taxon-name-part-type="genus" reg="Tetracona">Tetracona</tp:taxon-name-part>
          </tp:taxon-name><tp:taxon-authority>Meyrick, 1884</tp:taxon-authority><tp:nomenclature-citation-list><tp:nomenclature-citation><tp:taxon-name>
                <tp:taxon-name-part taxon-name-part-type="genus" reg="Tetracona">Tetracona</tp:taxon-name-part>
              </tp:taxon-name><comment>Meyrick, 1884: 307; <xref ref-type="bibr" rid="B1">Chen et al. 2017</xref>: 215. Type species: <tp:taxon-name><tp:taxon-name-part taxon-name-part-type="genus" reg="Aediodes">Aediodes</tp:taxon-name-part> <tp:taxon-name-part taxon-name-part-type="species" reg="amathealis">amathealis</tp:taxon-name-part></tp:taxon-name> Walker, 1859, by monotypy.</comment></tp:nomenclature-citation></tp:nomenclature-citation-list></tp:nomenclature><tp:treatment-sec sec-type="Differential diagnosis" id="SECID0EKDAC"><title>Differential diagnosis.</title><p>The species of <italic><tp:taxon-name><tp:taxon-name-part taxon-name-part-type="genus" reg="Tetracona">Tetracona</tp:taxon-name-part></tp:taxon-name></italic> Meyrick, 1884 are similar to the members of <italic><tp:taxon-name><tp:taxon-name-part taxon-name-part-type="genus" reg="Agrotera">Agrotera</tp:taxon-name-part></tp:taxon-name></italic> Schrank, 1802 in their external characters. However, they can be easily distinguished from the latter by using the male genitalia: The uncus of <italic><tp:taxon-name><tp:taxon-name-part taxon-name-part-type="genus" reg="Tetracona">Tetracona</tp:taxon-name-part></tp:taxon-name></italic> is lobe-shaped, laterally covered with dense setae; the valvae are basally equipped with a bundle bristles near the middle, and are elliptical with blunt rounded apices. In <italic><tp:taxon-name><tp:taxon-name-part taxon-name-part-type="genus" reg="Agrotera">Agrotera</tp:taxon-name-part></tp:taxon-name></italic>, the uncus is short to elongate and conical, set with few setae; the valvae have a large, hook-like process near the base, and are elliptical with narrow and pointed apices (<xref ref-type="bibr" rid="B1">Chen et al. 2017</xref>).</p></tp:treatment-sec><tp:treatment-sec sec-type="distribution" id="SECID0EQEAC"><title>Distribution.</title><p>Australia, China.</p></tp:treatment-sec><tp:treatment-sec sec-type="remarks" id="SECID0EVEAC"><title>Remarks.</title><p>This genus is recorded from China for the first time herein.</p></tp:treatment-sec><ref-list><ref id="B1"><mixed-citation xmlns:xlink="http://www.w3.org/1999/xlink" xlink:type="simple"><person-group><name name-style="western"><surname>Chen</surname><given-names>K</given-names></name><name name-style="western"><surname>Horak</surname><given-names>M</given-names></name><name name-style="western"><surname>Du</surname><given-names>XC</given-names></name><name name-style="western"><surname>Zhang</surname><given-names>DD</given-names></name></person-group> (<year>2017</year>) <article-title>Revision of the Australian species of <italic><tp:taxon-name><tp:taxon-name-part taxon-name-part-type="genus">Agrotera</tp:taxon-name-part></tp:taxon-name></italic> Schrank (<tp:taxon-name><tp:taxon-name-part taxon-name-part-type="order">Lepidoptera</tp:taxon-name-part></tp:taxon-name>: <tp:taxon-name><tp:taxon-name-part taxon-name-part-type="superfamily">Pyraloidea</tp:taxon-name-part></tp:taxon-name>: <tp:taxon-name><tp:taxon-name-part taxon-name-part-type="family">Crambidae</tp:taxon-name-part></tp:taxon-name>: <tp:taxon-name><tp:taxon-name-part taxon-name-part-type="subfamily">Spilomelinae</tp:taxon-name-part></tp:taxon-name>).</article-title><source>Zootaxa</source><volume>4362</volume>(<issue>2</issue>): <fpage>213</fpage>–<lpage>224</lpage>. <ext-link xlink:type="simple" ext-link-type="doi" xlink:href="10.11646/zootaxa.4362.2.2">https://doi.org/10.11646/zootaxa.4362.2.2</ext-link></mixed-citation></ref></ref-list></tp:taxon-treatment>
